# Supplementary material for: Genetic, Clinical and Neuroradiological Spectrum of MED-Related Disorders: An Updated Review
Source: Genes (Basel). 2025 Dec 2;16(12):1444. doi: 10.3390/genes16121444 (PMC12732463; doi:10.3390/genes16121444)
Supplement: Supplementary file 1 [file genes-16-01444-s001.zip]

Archive with 8 entries (8 files):
- S1_MED11_c325CtoT_pArg109Ter.json
- S2_MED12_pAsn1007Ser.json
- S3_MED13_pPro327Ser.json
- S4_MED13L_PierreRobin.json
- S5_MED16.json
- S6_MED25_pArg140Trp.json
- S7_MED25_Tyr39Cys.json
- S8_CDK19.json
