# Supplementary material for: Genetic, Clinical and Neuroradiological Spectrum of MED-Related Disorders: An Updated Review
Source: Genes (Basel). 2025 Dec 2;16(12):1444. doi: 10.3390/genes16121444 (PMC12732463; doi:10.3390/genes16121444)
Supplement: Supplementary file 1 [file genes-16-01444-s001.zip › S1_MED11_c325CtoT_pArg109Ter.json]

{
  "gene": "MED11",
  "mutation": "c.325C>T; p.Arg109Ter",
  "sex": "male",
  "age_approx": "0–2 months (newborn)",
  "appearance": {
    "hair": "dark brown, very sparse, represented as simplified contour without texture",
    "eyes": "dark brown, flat fill with simple circular outline"
  },
  "prompt_en": "Scientific schematic illustration of a newborn boy (0–2 months) showing the craniofacial pattern associated with MED11 mutation (p.Arg109Ter). The head is triangular with a protruding, narrowing forehead (trigonocephaly) and a short nose with a rounded tip. The illustration should be vector-based and simplified, using flat tones and clean outlines without realistic textures or shadows. Emphasize key proportional features typical of a newborn: large cranial volume relative to the face, full rounded cheeks, minimal eyebrows, and very fine sparse hair. The eyes are slightly up-slanted at the outer corners, shown symmetrically with gentle curvature. Maintain a neutral, non-expressive, didactic appearance suitable for an educational figure. Include optional arrows or labels for key features (e.g., trigonocephaly, frontal bossing, triangular facies, up-slanting palpebral fissures, bulbous nasal tip). Background plain light or neutral gradient, optimized for figure clarity.",
  "features": [
    {
      "term": "trigonocephaly",
      "description": "depicted as a triangular cranial outline narrowing toward the top, shown in simplified contour lines with a highlighted forehead region"
    },
    {
      "term": "frontal bossing",
      "description": "represented as a protruding upper forehead area, indicated by smooth convex shading or outline emphasis"
    },
    {
      "term": "triangular facies",
      "description": "illustrated by a face tapering downward, forming a soft inverted triangle shape"
    },
    {
      "term": "up-slanting palpebral fissures",
      "description": "outer corners of the eyes gently angled upward, shown with minimal stylization"
    },
    {
      "term": "bulbous nasal tip",
      "description": "schematically rendered as a small, rounded nasal terminus, using a flat fill or outline to indicate form"
    }
  ],
 "negative_prompt_en": "text, watermark, signature, logo, label, title, decorative elements, stylized background, fantasy elements, artistic filters, painterly texture, 3D render, photographic realism, hyperrealistic lighting, anatomical inaccuracy, exaggerated features, emotional expression, smiling, frowning, asymmetrical face, asymmetrical lighting, creative color palette, makeup, jewelry, accessories, clothing details, visible neck or torso, dramatic shadows, cinematic atmosphere, artistic interpretation, semi-realistic skin texture, visible pores, personal resemblance, racialization or skin undertone bias, human likeness, adult or sexualized features, partial profile or non-frontal angle",
  "style": "flat vector, scientific, BioRender-style, neutral tone",
  "background": "plain light or grey gradient with soft vignette",
  "lighting": "uniform diffuse lighting (no directionality, no highlights)",
  "academic_compliance": {
  "intended_use": "scientific illustration for peer-reviewed publication",
  "ethical_constraints": "non-identifiable schematic human representation, compliant with COPE and ICMJE guidelines",
  "visual_standard": "BioRender-style vector design, didactic purpose only"
}
  "resolution": "1024x1024"
}
