# Supplementary material for: Genetic, Clinical and Neuroradiological Spectrum of MED-Related Disorders: An Updated Review
Source: Genes (Basel). 2025 Dec 2;16(12):1444. doi: 10.3390/genes16121444 (PMC12732463; doi:10.3390/genes16121444)
Supplement: Supplementary file 1 [file genes-16-01444-s001.zip › S2_MED12_pAsn1007Ser.json]

{
  "gene": "MED12",
  "mutation": "p.Asn1007Ser and other X-linked variants (incl. c.2312T>C; missense exon 27; Xq12–q13.3 duplication)",
  "sex": "male",
  "age_approx": "6 years (child)",
  "appearance": {
    "hair": "black, straight, simplified shape with smooth vector fill",
    "eyes": "hazel, rendered as flat color circles with thin outline and no reflections"
  },
  "prompt_en": "Scientific schematic illustration of a 6-year-old boy showing craniofacial traits associated with MED12-related disorder. The face should appear slightly triangular with a low, flat nasal bridge. Depict wide-set eyes with small epicanthal folds and notched earlobes. Use flat vector style inspired by BioRender: clean outlines, solid colors, and no realistic skin texture. The proportions must remain childlike — rounded cheeks, soft facial angles, and a smooth contour. Keep a neutral, emotionless expression and avoid any resemblance to a real person. Include optional labeled arrows for key features (triangular facies, flat nasal bridge, hypertelorism, epicanthal folds, notched earlobes, microcephaly). Use a plain light or desaturated background optimized for figure clarity.",
  "features": [
    {
      "term": "triangular facies",
      "description": "represented schematically as a slightly tapered facial outline, narrower at the chin and wider at the forehead"
    },
    {
      "term": "flat nasal bridge",
      "description": "illustrated as a smooth, continuous contour from forehead to nose with minimal indentation"
    },
    {
      "term": "epicanthal folds",
      "description": "shown as small inner eye contours extending slightly over the nasal bridge, using simple line or color overlay"
    },
    {
      "term": "hypertelorism",
      "description": "depicted by increasing the interocular distance while maintaining symmetric eye alignment"
    },
    {
      "term": "notched earlobes",
      "description": "simplified ear shape with a small V-shaped indentation at the lower edge"
    },
    {
      "term": "microcephaly",
      "description": "optional schematic representation with slightly reduced cranial height relative to facial area"
    }
  ],
  "negative_prompt_en": "text, watermark, signature, logo, label, title, decorative elements, stylized background, fantasy elements, artistic filters, painterly texture, 3D render, photographic realism, hyperrealistic lighting, anatomical inaccuracy, exaggerated features, emotional expression, smiling, frowning, asymmetrical face, asymmetrical lighting, creative color palette, makeup, jewelry, accessories, clothing details, visible neck or torso, dramatic shadows, cinematic atmosphere, artistic interpretation, semi-realistic skin texture, visible pores, personal resemblance, racialization or skin undertone bias, human likeness, adult or sexualized features, partial profile or non-frontal angle",
  "style": "flat vector, scientific, BioRender-style, neutral tone",
  "background": "plain light or grey gradient with soft vignette",
  "lighting": "uniform diffuse lighting (no directionality, no highlights)",
  "academic_compliance": {
  "intended_use": "scientific illustration for peer-reviewed publication",
  "ethical_constraints": "non-identifiable schematic human representation, compliant with COPE and ICMJE guidelines",
  "visual_standard": "BioRender-style vector design, didactic purpose only"
}
  "resolution": "1024x1024"
}
