# Supplementary material for: Genetic, Clinical and Neuroradiological Spectrum of MED-Related Disorders: An Updated Review
Source: Genes (Basel). 2025 Dec 2;16(12):1444. doi: 10.3390/genes16121444 (PMC12732463; doi:10.3390/genes16121444)
Supplement: Supplementary file 1 [file genes-16-01444-s001.zip › S3_MED13_pPro327Ser.json]

{
  "gene": "MED13",
  "mutation": "c.C979T; p.Pro327Ser and related variants",
  "sex": "male",
  "age_approx": "5 years (child)",
  "appearance": {
    "hair": "light brown, slightly wavy, represented with smooth flat shapes and no individual strands",
    "eyes": "brown, flat circular fills with fine dark outline and no highlights"
  },
  "prompt_en": "Scientific schematic illustration of a 5-year-old boy showing craniofacial characteristics associated with MED13 variants (p.Pro327Ser and related). The face should be drawn in BioRender-style vector format — clean, flat tones, and simplified outlines, with no realistic shading or texture. Depict elongated palpebral fissures giving the eyes a stretched horizontal appearance, a slightly enlarged head (macrocephaly), and a large tongue (macroglossia) visible even when the lips are at rest. Maintain soft, childlike proportions with smooth facial contours and neutral expression. Avoid photorealism or portrait-like rendering. Include optional callouts or arrows identifying key features: elongated palpebral fissures, macroglossia, macrocephaly, and general facial dysmorphism. Background plain white or pale neutral tone for clarity.",
  "features": [
    {
      "term": "elongated palpebral fissures",
      "description": "represented schematically as long, narrow eye openings with soft horizontal extension"
    },
    {
      "term": "macroglossia",
      "description": "depicted as a slightly protruding or visible tongue within a relaxed mouth, using flat fill and no texture"
    },
    {
      "term": "macrocephaly",
      "description": "illustrated with a proportionally larger cranial outline relative to facial features"
    },
    {
      "term": "facial dysmorphism",
      "description": "overall schematic indication of atypical facial proportions, shown through outline and gentle exaggeration of head-to-face ratio"
    }
  ],
  "negative_prompt_en": "text, watermark, signature, logo, label, title, decorative elements, stylized background, fantasy elements, artistic filters, painterly texture, 3D render, photographic realism, hyperrealistic lighting, anatomical inaccuracy, exaggerated features, emotional expression, smiling, frowning, asymmetrical face, asymmetrical lighting, creative color palette, makeup, jewelry, accessories, clothing details, visible neck or torso, dramatic shadows, cinematic atmosphere, artistic interpretation, semi-realistic skin texture, visible pores, personal resemblance, racialization or skin undertone bias, human likeness, adult or sexualized features, partial profile or non-frontal angle",
  "style": "flat vector, scientific, BioRender-style, neutral tone",
  "background": "plain light or grey gradient with soft vignette",
  "lighting": "uniform diffuse lighting (no directionality, no highlights)",
  "academic_compliance": {
  "intended_use": "scientific illustration for peer-reviewed publication",
  "ethical_constraints": "non-identifiable schematic human representation, compliant with COPE and ICMJE guidelines",
  "visual_standard": "BioRender-style vector design, didactic purpose only"
}
  "resolution": "1024x1024"
}
