# Supplementary material for: Genetic, Clinical and Neuroradiological Spectrum of MED-Related Disorders: An Updated Review
Source: Genes (Basel). 2025 Dec 2;16(12):1444. doi: 10.3390/genes16121444 (PMC12732463; doi:10.3390/genes16121444)
Supplement: Supplementary file 1 [file genes-16-01444-s001.zip › S4_MED13L_PierreRobin.json]

{
  "gene": "MED13L",
  "mutation": "variants associated with Pierre Robin Sequence (e.g., splice-site, deletions, truncating)",
  "sex": "male",
  "age_approx": "0–2 months (newborn)",
  "appearance": {
    "hair": "black, sparse fine hair represented as smooth minimal contour lines, no texture",
    "eyes": "brown, simple circular shapes with flat fill and fine outline"
  },
  "prompt_en": "Scientific schematic illustration of a newborn boy (0–2 months) showing craniofacial features associated with MED13L variants and Pierre Robin Sequence. The illustration should be in BioRender-style vector format: clean lines, flat tones, soft rounded shapes, and no realistic shading or textures. Depict a very small lower jaw (micrognathia) with a recessed chin, an open mouth suggesting the backward fall of the tongue (glossoptosis), and a slightly irregular mouth shape that hints at cleft palate. Maintain newborn proportions — full cheeks, soft short nose, sparse fine hair, almost invisible neck, and neutral or slightly open-mouthed expression. Avoid any resemblance to a real infant; the image must look schematic and educational. Optional callouts or arrows can label key features (micrognathia, glossoptosis, cleft palate). Use a light or pale neutral background for clarity.",
  "features": [
    {
      "term": "micrognathia",
      "description": "illustrated as a small, receding lower jaw and chin contour in a simplified schematic form"
    },
    {
      "term": "glossoptosis",
      "description": "indicated schematically by showing the tongue positioned backward in the mouth cavity with a subtle open-mouth view"
    },
    {
      "term": "cleft palate",
      "description": "represented conceptually by a gentle irregularity or notch in the mouth roof outline, without internal anatomical detail"
    }
  ],
  "negative_prompt_en": "text, watermark, signature, logo, label, title, decorative elements, stylized background, fantasy elements, artistic filters, painterly texture, 3D render, photographic realism, hyperrealistic lighting, anatomical inaccuracy, exaggerated features, emotional expression, smiling, frowning, asymmetrical face, asymmetrical lighting, creative color palette, makeup, jewelry, accessories, clothing details, visible neck or torso, dramatic shadows, cinematic atmosphere, artistic interpretation, semi-realistic skin texture, visible pores, personal resemblance, racialization or skin undertone bias, human likeness, adult or sexualized features, partial profile or non-frontal angle",
  "style": "flat vector, scientific, BioRender-style, neutral tone",
  "background": "plain light or grey gradient with soft vignette",
  "lighting": "uniform diffuse lighting (no directionality, no highlights)",
  "academic_compliance": {
  "intended_use": "scientific illustration for peer-reviewed publication",
  "ethical_constraints": "non-identifiable schematic human representation, compliant with COPE and ICMJE guidelines",
  "visual_standard": "BioRender-style vector design, didactic purpose only"
}
  "resolution": "1024x1024"
}
