# Supplementary material for: Genetic, Clinical and Neuroradiological Spectrum of MED-Related Disorders: An Updated Review
Source: Genes (Basel). 2025 Dec 2;16(12):1444. doi: 10.3390/genes16121444 (PMC12732463; doi:10.3390/genes16121444)
Supplement: Supplementary file 1 [file genes-16-01444-s001.zip › S5_MED16.json]

{
  "gene": "MED16",
  "mutation": "biallelic pathogenic variants (as described in the 2025 AJHG cohort)",
  "sex": "male",
  "age_approx": "6 years (child)",
  "appearance": {
    "skin": "light to medium tone rendered in uniform flat color without texture",
    "hair": "brown or black, straight or slightly wavy, represented with smooth vector contours, no individual strands",
    "eyes": "brown, simple flat fill with minimal outline and no highlights"
  },
  "prompt_en": "Scientific schematic illustration of a 6-year-old boy showing the craniofacial characteristics described in MED16-related disorder (AJHG 2025 cohort). Use a BioRender-style vector format with flat colors, clean lines, and simplified geometry. Depict a small and slightly recessed lower jaw (microretrognathia), flattened cheekbones (malar hypoplasia), and a small mouth (microstomia). Include subtle schematic indications of puffy eyelids and small preauricular tags near the ears. The nose should have a rounded bulbous tip with thin nostril wings (hypoplastic alae nasi) and a short or slightly overhanging columella. The upper lip may appear shortened, suggesting a high-arched or cleft palate. Maintain childlike proportions with soft outlines and a neutral, non-realistic expression. Avoid shadows, textures, or depth cues. Optional labeled callouts may highlight each key feature. Background should be plain light or neutral grey to preserve figure clarity.",
  "features": [
    {
      "term": "microretrognathia",
      "description": "depicted as a schematic receding lower jaw with a shortened chin contour"
    },
    {
      "term": "malar hypoplasia",
      "description": "shown as a flat midface area with reduced cheek prominence, indicated by smooth simplified lines"
    },
    {
      "term": "cleft palate",
      "description": "suggested schematically by a subtle notch or discontinuity in the upper lip contour, without internal detail"
    },
    {
      "term": "high-arched palate",
      "description": "represented conceptually as a narrow oral roof visible from a frontal schematic perspective"
    },
    {
      "term": "microstomia",
      "description": "illustrated as a small, slightly pursed mouth opening proportional to the facial width"
    },
    {
      "term": "dento-maxillary disharmony",
      "description": "indicated schematically by mild asymmetry or slight misalignment of the mouth contour"
    },
    {
      "term": "preauricular tags",
      "description": "small rounded nodules or dots placed near the ear contour to mark skin tags"
    },
    {
      "term": "puffy eyelids",
      "description": "depicted with gently thickened upper eyelid contours using soft vector outlines"
    },
    {
      "term": "bulbous nasal tip",
      "description": "shown as a rounded nasal terminus highlighted with flat fill and no depth or shading"
    },
    {
      "term": "hypoplastic alae nasi",
      "description": "illustrated by narrowing the lateral nasal margins while keeping symmetry"
    },
    {
      "term": "short or overhanging columella",
      "description": "represented as a short vertical strip below the nasal tip, extending slightly over the upper lip line"
    }
  ],
  "negative_prompt_en": "text, watermark, signature, logo, label, title, decorative elements, stylized background, fantasy elements, artistic filters, painterly texture, 3D render, photographic realism, hyperrealistic lighting, anatomical inaccuracy, exaggerated features, emotional expression, smiling, frowning, asymmetrical face, asymmetrical lighting, creative color palette, makeup, jewelry, accessories, clothing details, visible neck or torso, dramatic shadows, cinematic atmosphere, artistic interpretation, semi-realistic skin texture, visible pores, personal resemblance, racialization or skin undertone bias, human likeness, adult or sexualized features, partial profile or non-frontal angle",
  "style": "flat vector, scientific, BioRender-style, neutral tone",
  "background": "plain light or grey gradient with soft vignette",
  "lighting": "uniform diffuse lighting (no directionality, no highlights)",
  "academic_compliance": {
  "intended_use": "scientific illustration for peer-reviewed publication",
  "ethical_constraints": "non-identifiable schematic human representation, compliant with COPE and ICMJE guidelines",
  "visual_standard": "BioRender-style vector design, didactic purpose only"
}
  "resolution": "1024x1024"
}
