# Supplementary material for: Genetic, Clinical and Neuroradiological Spectrum of MED-Related Disorders: An Updated Review
Source: Genes (Basel). 2025 Dec 2;16(12):1444. doi: 10.3390/genes16121444 (PMC12732463; doi:10.3390/genes16121444)
Supplement: Supplementary file 1 [file genes-16-01444-s001.zip › S6_MED25_pArg140Trp.json]

{
  "gene": "MED25",
  "mutation": "c.418C>T; p.Arg140Trp",
  "sex": "male",
  "age_approx": "adult",
  "appearance": {
    "hair": "light brown",
    "eyes": "brown"
  },
  "prompt_en": "Realistic clinical frontal portrait. Very prominent forehead. Lower jaw protrudes forward, giving a large, marked chin. The nasal tip is unusually large and projects outward. Neutral adult expression.",
  "features": [
    {
      "term": "prominent forehead",
      "description": "upper face protrudes markedly compared to typical"
    },
    {
      "term": "prognathism",
      "description": "lower jaw protruding forward beyond the upper jaw"
    },
    {
      "term": "pronounced chin",
      "description": "large, well-marked chin at rest"
    },
    {
      "term": "bulbous nasal tip",
      "description": "large rounded nasal tip projecting outward"
    }
  ],
  "negative_prompt_en": "text, watermark, signature, logo, label, title, decorative elements, stylized background, fantasy elements, artistic filters, painterly texture, 3D render, photographic realism, hyperrealistic lighting, anatomical inaccuracy, exaggerated features, emotional expression, smiling, frowning, asymmetrical face, asymmetrical lighting, creative color palette, makeup, jewelry, accessories, clothing details, visible neck or torso, dramatic shadows, cinematic atmosphere, artistic interpretation, semi-realistic skin texture, visible pores, personal resemblance, racialization or skin undertone bias, human likeness, adult or sexualized features, partial profile or non-frontal angle",
  "style": "flat vector, scientific, BioRender-style, neutral tone",
  "background": "plain light or grey gradient with soft vignette",
  "lighting": "uniform diffuse lighting (no directionality, no highlights)",
  "academic_compliance": {
  "intended_use": "scientific illustration for peer-reviewed publication",
  "ethical_constraints": "non-identifiable schematic human representation, compliant with COPE and ICMJE guidelines",
  "visual_standard": "BioRender-style vector design, didactic purpose only"
}
  "resolution": "1024x1024"
}
