# Supplementary material for: Genetic, Clinical and Neuroradiological Spectrum of MED-Related Disorders: An Updated Review
Source: Genes (Basel). 2025 Dec 2;16(12):1444. doi: 10.3390/genes16121444 (PMC12732463; doi:10.3390/genes16121444)
Supplement: Supplementary file 1 [file genes-16-01444-s001.zip › S7_MED25_Tyr39Cys.json]

{
  "gene": "MED25",
  "mutation": "Tyr39Cys (homozygous)",
  "sex": "female",
  "age_approx": "7 years (child)",
  "appearance": {
    "hair": "dark brown, straight",
    "eyes": "hazel"
  },
  "prompt_en": "Realistic clinical frontal portrait. Broad forehead with a small reddish birthmark. Hair and eyebrows are sparse, making the upper face look more exposed. Eyes are wide-set with small skin folds at the inner corners. Very short space between nose and upper lip; upper lip looks pointed, lower lip protrudes outward. Neutral, childlike expression.",
  "features": [
    {
      "term": "nevus flammeus simplex",
      "description": "reddish vascular birthmark on the forehead"
    },
    {
      "term": "receding hairline",
      "description": "hairline set further back, exposing more forehead"
    },
    {
      "term": "sparse hair/eyebrows",
      "description": "thin scalp hair and eyebrows, leaving the face more exposed"
    },
    {
      "term": "epicanthal folds",
      "description": "skin fold at the inner corner of the eyes"
    },
    {
      "term": "hypertelorism",
      "description": "eyes spaced wider apart than typical"
    },
    {
      "term": "short philtrum",
      "description": "very short space between the base of the nose and the upper lip"
    },
    {
      "term": "pointed upper lip",
      "description": "well-defined cupid’s bow with a pointed upper lip shape"
    },
    {
      "term": "everted lower lip",
      "description": "lower lip turning outward"
    }
  ],
  "negative_prompt_en": "text, watermark, signature, logo, label, title, decorative elements, stylized background, fantasy elements, artistic filters, painterly texture, 3D render, photographic realism, hyperrealistic lighting, anatomical inaccuracy, exaggerated features, emotional expression, smiling, frowning, asymmetrical face, asymmetrical lighting, creative color palette, makeup, jewelry, accessories, clothing details, visible neck or torso, dramatic shadows, cinematic atmosphere, artistic interpretation, semi-realistic skin texture, visible pores, personal resemblance, racialization or skin undertone bias, human likeness, adult or sexualized features, partial profile or non-frontal angle",
  "style": "flat vector, scientific, BioRender-style, neutral tone",
  "background": "plain light or grey gradient with soft vignette",
  "lighting": "uniform diffuse lighting (no directionality, no highlights)",
  "academic_compliance": {
  "intended_use": "scientific illustration for peer-reviewed publication",
  "ethical_constraints": "non-identifiable schematic human representation, compliant with COPE and ICMJE guidelines",
  "visual_standard": "BioRender-style vector design, didactic purpose only"
}
  "resolution": "1024x1024"
}
