# Supplementary material for: Genetic, Clinical and Neuroradiological Spectrum of MED-Related Disorders: An Updated Review
Source: Genes (Basel). 2025 Dec 2;16(12):1444. doi: 10.3390/genes16121444 (PMC12732463; doi:10.3390/genes16121444)
Supplement: Supplementary file 1 [file genes-16-01444-s001.zip › S8_CDK19.json]

{
  "gene": "CDK19",
  "mutation": "heterozygous de novo variants (DEE87)",
  "sex": "male",
  "age_approx": "7 years (child)",
  "appearance": {
    "skin": "light beige tone, flat color (no texture)",
    "hair": "light brown, simplified shape, smooth fill (no individual strands)",
    "eyes": "blue or light hazel, outlined circles with minimal detail"
  },
  "expression": {
    "type": "neutral",
    "description": "de-identified schematic expression with symmetrical features and no emotional content; no smile, frown, or tension lines"
  },
  "prompt_en": "Scientific schematic illustration of a 7-year-old boy representing craniofacial dysmorphism associated with CDK19-related developmental and epileptic encephalopathy (DEE87). Flat BioRender-style vector design in MDPI Brand-Blue palette, clean, neutral, and didactic. The image must contain only and exactly five labeled callouts with orthogonal arrows: (1) nasal apex — label 'Prominent nose with a bulbous tip'; (2) lower nasal margin — label 'Broad nasal tip'; (3) oral commissure — label 'Wide mouth'; (4) interdental gap between central incisors — label 'Widely spaced teeth'; (5) midface contour (zygomatic and nasal region combined) — label 'Craniofacial dysmorphism'. Arrows must be thin blue lines (#0752C5, 1.2 pt) with closed triangular heads (3.5 pt), orthogonal layout, no crossing, and should end precisely 1 mm before the anatomical target. Each label box must remain fully contained and properly aligned; no labels should overlap the facial outline. Do not include any other text, title, caption, watermark, or legend inside or outside the image. Background: plain light grey gradient, uniform diffuse lighting suitable for academic publication.",
  "features": [
    {
      "term": "prominent nose with a bulbous tip",
      "description": "represented schematically as an enlarged, rounded nasal tip highlighted by an outline or soft color accent"
    },
    {
      "term": "broad nasal tip",
      "description": "shown with a wide triangular nasal base, using flat vector shading to indicate shape"
    },
    {
      "term": "wide mouth",
      "description": "depicted as a horizontally elongated curved line, simple and proportional to the face"
    },
    {
      "term": "widely spaced teeth (spaced dentition)",
      "description": "illustrated as simplified rectangular teeth with visible small gaps between the central incisors, no realistic enamel texture"
    },
    {
      "term": "craniofacial dysmorphism",
      "description": "schematic depiction of midface configuration including nasal, malar, and oral regions in a neutral BioRender-style vector layout"
    }
  ],
  "negative_prompt_en": "no additional text, no repeated labels, no titles, no captions, no figure headings, no overlapping arrows, no decorative fonts, no handwriting, no artistic filters, no gradient backgrounds, no 3D render, no photorealism, no clothing details, no shadow depth, no watermark, no logo, no signature, no asymmetrical layout, no artistic interpretation, no partial profile, no extra annotations or legends beyond the five specified labels",
  "style": "flat vector, BioRender-style, neutral academic tone",
  "background": "plain light grey gradient",
  "lighting": "uniform diffuse lighting (no directionality, no highlights)",
  "annotation_system": {
    "arrow_style": {
      "type": "leader line with closed triangular head",
      "stroke_width_pt": 1.2,
      "head_size_pt": 3.5,
      "line_color": "#0752C5",
      "head_fill": "#0752C5",
      "geometry": "orthogonal (horizontal/vertical segments, no curves)",
      "endpoint_offset_mm": 1,
      "no_crossing": true,
      "anchoring_precision": "must point exactly to the target region center (nasal apex, alar rim, oral commissure, interdental gap, midface contour)"
    },
    "label_box": {
      "font": "Helvetica Neue or Lato",
      "font_size_pt": 10,
      "text_color": "#000000",
      "fill_color": "#FFFFFF",
      "border_color": "#B0B0B0",
      "border_width_pt": 0.8,
      "corner_radius_mm": 1.5,
      "placement": "outside facial contour, grid-aligned",
      "alignment_constraint": "keep boxes horizontally aligned and entirely within image boundaries"
    }
  },
  "color_palette": {
    "name": "MDPI Brand-Blue",
    "primary_arrow": "#0752C5",
    "secondary_accent": "#7DB5FF",
    "outline": "#6B6B6B",
    "label_border": "#B0B0B0",
    "text": "#000000",
    "background": "#F8F8F8"
  },
  "ethical_generation": {
    "mode": "zero-shot text-to-image generation",
    "constraint": "Generated de novo from text-only description without use or approximation of real patient, photographic, or copyrighted material",
    "data_origin": "synthetic geometry; no visual dataset reference; compliant with COPE and ICMJE ethical standards",
    "disclaimer": "This schematic illustration was created entirely by AI based on textual description and does not depict any real individual or data-derived likeness"
  },
  "academic_compliance": {
    "intended_use": "scientific illustration for peer-reviewed publication",
    "ethical_constraints": "non-identifiable schematic human representation, compliant with COPE and ICMJE guidelines",
    "visual_standard": "BioRender-style vector design, didactic purpose only"
  },
  "resolution_pixels": "1024x1024",
  "colorspace": "RGB-8bit",
  "print_resolution": "600 dpi"
}
